# Supplementary material for: Dinutuximab Beta Maintenance Therapy in Patients with High-Risk Neuroblastoma in First-Line and Refractory/Relapsed Settings—Real-World Data
Source: J Clin Med. 2023 Aug 11;12(16):5252. doi: 10.3390/jcm12165252 (PMC10455178; doi:10.3390/jcm12165252)
Supplement: Supplementary file 1 [file jcm-12-05252-s001.zip]

Archive with 1 entries (1 files):
- jcm-2530271-supplementary.pdf
